# Supplementary material for: Fungal-Induced Hemophagocytic Lymphohistiocytosis: A Literature Review in Non-HIV Populations
Source: J Fungi (Basel). 2025 Feb 18;11(2):158. doi: 10.3390/jof11020158 (PMC11856227; doi:10.3390/jof11020158)
Supplement: Supplementary file 1 [file jof-11-00158-s001.zip]

Archive with 1 entries (1 files):
- jof-3472964-supplementary.pdf
